# Supplementary material for: Investigating Multi-Omic Signatures of Ethnicity and Dysglycaemia in Asian Chinese and European Caucasian Adults: Cross-Sectional Analysis of the TOFI_Asia Study at 4-Year Follow-Up
Source: Metabolites. 2025 Aug 1;15(8):522. doi: 10.3390/metabo15080522 (PMC12388023; doi:10.3390/metabo15080522)
Supplement: Supplementary file 1 [file metabolites-15-00522-s001.zip]

Archive with 2 entries (2 files):
- Faraj_Metabolites_24062025_Diablo features Supplemental table.xlsx
- Faraj_Metabolites_24062025_Supplemental material.pdf
