# Supplementary material for: Investigating Multi-Omic Signatures of Ethnicity and Dysglycaemia in Asian Chinese and European Caucasian Adults: Cross-Sectional Analysis of the TOFI_Asia Study at 4-Year Follow-Up
Source: Metabolites. 2025 Aug 1;15(8):522. doi: 10.3390/metabo15080522 (PMC12388023; doi:10.3390/metabo15080522)
Supplement: Supplementary file 1 [file metabolites-15-00522-s001.zip › Faraj_Metabolites_24062025_Diablo features Supplemental table.xlsx]

## Sheet: Sup Table MB-sPLS
Supplementary Table S1: Multi-omic features retained across MB-sPLS models for individual clinical trait associations
Block	Feature	Species annotation	KEGG pathway name	E.C. Number	count	variables
Polar	w.o.MS2.5.6.Dihydro.5.methyluracil				35	Wt, WC, HC, TBFm, TBFp, AATm, AATp, VATm, VATp, SATm, SATp, VATSAT, FPG, HbA1c, ALT, AST, ALP, GGT, TG, LDL, Amylin, CPeptide, GIP, GLP1, Glucagon, Insulin, HOMAIR, HOMAB, Age, Ht, BMI, BPsys, BPdia, Tchol, HDL
Polar	Carnitine_2				29	Wt, HC, TBFm, TBFp, AATp, VATm, VATp, SATm, VATSAT, FPG, HbA1c, ALT, AST, GGT, TG, LDL, Amylin, CPeptide, GIP, GLP1, Glucagon, Insulin, HOMAIR, HOMAB, Ht, BPsys, BPdia, Tchol, HDL
Polar	KYNURENINE				5	WC, AATm, SATp, ALP, BMI
Polar	w.o.MS2.Octopine				1	Age
Lipid	PE.P.40.7.PE.P.18.1_22.6				32	Wt, WC, HC, TBFm, TBFp, AATm, AATp, VATm, VATp, SATm, SATp, VATSAT, FPG, HbA1c, ALT, AST, ALP, GGT, TG, Amylin, CPeptide, GIP, GLP1, Glucagon, Insulin, HOMAIR, HOMAB, Ht, BMI, BPsys, BPdia, HDL
Lipid	PC.O.38.6				30	Wt, HC, TBFm, TBFp, AATp, VATm, VATp, SATm, SATp, VATSAT, FPG, HbA1c, ALT, AST, ALP, GGT, TG, Amylin, CPeptide, GIP, GLP1, Glucagon, Insulin, HOMAIR, HOMAB, Ht, BMI, BPsys, BPdia, HDL
Lipid	PE.P.40.6.PE.P.18.0_22.6				28	Wt, HC, TBFm, TBFp, AATp, VATm, VATp, SATm, VATSAT, FPG, HbA1c, ALT, AST, ALP, GGT, TG, Amylin, CPeptide, GIP, GLP1, Glucagon, Insulin, HOMAIR, HOMAB, Ht, BPsys, BPdia, HDL
Lipid	PE.P.38.5.PE.P.18.1_20.4				27	Wt, HC, TBFp, AATp, VATm, VATp, SATm, VATSAT, FPG, HbA1c, ALT, AST, GGT, TG, Amylin, CPeptide, GIP, GLP1, Glucagon, Insulin, HOMAIR, HOMAB, Age, Ht, BPsys, BPdia, HDL
Lipid	PE.P.36.4.PE.P.16.0_20.4				26	HC, TBFp, AATp, VATm, VATp, SATm, VATSAT, FPG, HbA1c, ALT, AST, GGT, TG, LDL, Amylin, CPeptide, GIP, GLP1, Glucagon, Insulin, HOMAIR, HOMAB, Ht, BPsys, BPdia, HDL
Lipid	PE.P.38.6.PE.P.16.0_22.6				25	HC, TBFp, AATp, VATm, VATp, SATm, VATSAT, FPG, HbA1c, ALT, AST, GGT, TG, Amylin, CPeptide, GIP, GLP1, Glucagon, Insulin, HOMAIR, HOMAB, Ht, BPsys, BPdia, HDL
Lipid	PE.P.40.7.PE.P.18.2_22.5				25	Wt, HC, TBFm, TBFp, VATm, VATp, SATm, VATSAT, FPG, ALT, AST, LDL, CPeptide, GIP, GLP1, Glucagon, Insulin, HOMAIR, HOMAB, Age, Ht, BPsys, BPdia, Tchol, HDL
Lipid	PC.O.38.7				22	TBFp, AATp, VATm, VATp, VATSAT, FPG, HbA1c, ALT, AST, GGT, TG, CPeptide, GIP, GLP1, Glucagon, Insulin, HOMAIR, HOMAB, Ht, BPsys, BPdia, HDL
Lipid	DG.51.8				20	Wt, WC, HC, TBFm, AATm, SATm, SATp, AST, ALP, LDL, CPeptide, GIP, GLP1, Insulin, HOMAIR, HOMAB, Age, Ht, BMI, Tchol
Lipid	DG.51.9				20	Wt, WC, HC, TBFm, AATm, SATm, SATp, AST, ALP, LDL, CPeptide, GIP, GLP1, Insulin, HOMAIR, HOMAB, Age, Ht, BMI, Tchol
Lipid	TG.58.9.TG.18.2_20.2_20.5				20	TBFp, AATp, VATm, VATp, VATSAT, FPG, HbA1c, ALT, AST, GGT, TG, Amylin, GIP, GLP1, Glucagon, HOMAB, Ht, BPsys, BPdia, HDL
Lipid	TG.46.1.TG.16.0_16.0_14.1				19	Wt, WC, HC, TBFm, AATm, SATm, SATp, AST, ALP, LDL, CPeptide, GLP1, Insulin, HOMAIR, HOMAB, Age, Ht, BMI, Tchol
Lipid	TG.46.2.TG.14.0_14.0_18.2				19	Wt, WC, HC, TBFm, AATm, SATm, SATp, AST, ALP, LDL, CPeptide, GLP1, Insulin, HOMAIR, HOMAB, Age, Ht, BMI, Tchol
Lipid	TG.48.2.TG.16.0_16.0_16.2				19	Wt, WC, HC, TBFm, AATm, SATm, SATp, AST, ALP, LDL, CPeptide, GLP1, Insulin, HOMAIR, HOMAB, Age, Ht, BMI, Tchol
Lipid	TG.48.3.TG.16.1_16.1_16.1				19	Wt, WC, HC, TBFm, AATm, SATm, SATp, AST, ALP, LDL, CPeptide, GLP1, Insulin, HOMAIR, HOMAB, Age, Ht, BMI, Tchol
Lipid	TG.58.9.TG.18.1_18.2_22.6				19	TBFp, AATp, VATm, VATp, VATSAT, FPG, HbA1c, ALT, AST, GGT, TG, Amylin, GIP, Glucagon, HOMAB, Ht, BPsys, BPdia, HDL
Lipid	LPC.14.0.0.0				17	Wt, WC, HC, TBFm, AATm, SATm, SATp, ALP, LDL, CPeptide, Insulin, HOMAIR, HOMAB, Age, Ht, BMI, Tchol
Lipid	TG.46.1.TG.12.0_16.0_18.1				17	Wt, WC, HC, TBFm, AATm, SATm, SATp, ALP, LDL, CPeptide, GLP1, Insulin, HOMAIR, Age, Ht, BMI, Tchol
Lipid	PC.40.6_2				16	TBFp, AATp, VATm, VATp, VATSAT, FPG, HbA1c, ALT, GGT, TG, Amylin, GIP, Glucagon, BPsys, BPdia, HDL
Lipid	TG.47.1.TG.15.0_15.0_17.1				16	Wt, WC, HC, TBFm, AATm, SATm, SATp, ALP, LDL, CPeptide, Insulin, HOMAIR, Age, Ht, BMI, Tchol
Lipid	TG.56.7.TG.18.2_18.2_20.3				16	TBFp, AATp, VATm, VATp, VATSAT, FPG, HbA1c, ALT, GGT, TG, Amylin, GIP, Glucagon, BPsys, BPdia, HDL
Lipid	TG.56.8.TG.16.0_18.2_22.6				16	TBFp, AATp, VATm, VATp, VATSAT, FPG, HbA1c, ALT, GGT, TG, Amylin, GIP, Glucagon, BPsys, BPdia, HDL
Lipid	TG.56.8.TG.18.2_18.2_20.4				16	TBFp, AATp, VATm, VATp, VATSAT, FPG, HbA1c, ALT, GGT, TG, Amylin, GIP, Glucagon, BPsys, BPdia, HDL
Lipid	TG.58.10.TG.18.2_18.2_22.6				16	TBFp, AATp, VATm, VATp, VATSAT, FPG, HbA1c, ALT, GGT, TG, Amylin, GIP, Glucagon, BPsys, BPdia, HDL
Lipid	TG.47.2.TG.15.0_15.1_17.1				15	Wt, WC, HC, TBFm, AATm, SATm, SATp, ALP, LDL, CPeptide, Insulin, HOMAIR, Age, BMI, Tchol
Lipid	TG.56.9.TG.18.2_18.3_20.4_2				15	TBFp, AATp, VATm, VATp, VATSAT, FPG, HbA1c, ALT, GGT, TG, Amylin, Glucagon, BPsys, BPdia, HDL
Lipid	TG.54.6.2O.TG.19.2_19.2_16.2.2O				14	TBFp, AATp, VATm, VATp, VATSAT, FPG, HbA1c, ALT, GGT, TG, Amylin, GIP, BPsys, BPdia
Lipid	PC.O.40.7				13	TBFp, AATp, FPG, HbA1c, ALT, AST, GGT, Amylin, GIP, GLP1, HOMAB, BPsys, BPdia
Lipid	TG.46.2.TG.12.0_16.0_18.2				12	Wt, WC, TBFm, AATm, SATm, SATp, ALP, CPeptide, HOMAIR, Age, BMI, Tchol
Lipid	TG.48.1.TG.16.0_16.0_16.1				12	Wt, WC, HC, TBFm, AATm, SATm, SATp, ALP, LDL, Age, BMI, Tchol
Lipid	TG.51.2.TG.15.0_18.1_18.1				12	Wt, WC, HC, TBFm, AATm, SATm, SATp, ALP, LDL, Age, BMI, Tchol
Lipid	TG.56.9.TG.18.2_18.3_20.4				12	AATp, VATm, VATp, VATSAT, FPG, HbA1c, ALT, GGT, TG, Amylin, BPsys, BPdia
Lipid	DG.48.12				11	Wt, WC, HC, TBFm, AATm, SATp, AST, ALP, GLP1, Age, BMI
Lipid	PC.37.6.PC.17.2_20.4				11	AATp, VATm, VATp, VATSAT, FPG, HbA1c, ALT, GGT, TG, Amylin, BPdia
Lipid	TG.44.1.TG.12.0_14.0_18.1				10	Wt, WC, TBFm, AATm, SATp, ALP, LDL, Age, BMI, Tchol
Lipid	TG.52.5.2O.TG.17.0_19.4_16.1.2O				8	VATm, VATp, VATSAT, TG, Amylin, GIP, Glucagon, HDL
Lipid	PC.O.38.7_3				7	AST, CPeptide, GLP1, Insulin, HOMAIR, HOMAB, Ht
Lipid	TG.44.2.TG.12.0_14.0_18.2				7	WC, TBFm, AATm, SATp, ALP, Age, BMI
Lipid	TG.46.3.TG.12.0_16.1_18.2				6	WC, AATm, SATp, ALP, Age, BMI
Lipid	TG.60.12.TG.20.4_20.4_20.4				5	TBFp, AATp, HbA1c, GGT, BPsys
Lipid	PC.O.38.7_2				4	AST, GLP1, Insulin, HOMAB
Lipid	ST.28.1.O_2				3	WC, AATm, SATp
Lipid	TG.50.1.TG.16.0_17.0_17.1				3	TG, Glucagon, HDL
Lipid	DG.34.1				2	Glucagon, HDL
Lipid	PC.33.1.PC.15.0_18.1				2	LDL, Tchol
Lipid	PC.35.3.PC.16.0_19.3				2	LDL, Tchol
Lipid	SM.35.4.2O.SM.19.3.2O.16.1				2	LDL, Tchol
Lipid	SM.39.1.2O.SM.19.0.2O.20.1				2	LDL, Tchol
Lipid	SM.41.2.2O.SM.16.2.2O.25.0				2	LDL, Tchol
Lipid	TG.48.3.TG.12.0_18.1_18.2				2	WC, AATm
Lipid	TG.52.4.2O.TG.17.0_17.1_18.3.2O				2	Glucagon, HDL
Lipid	PC.32.1				1	Age
Lipid	SM.42.3.2O				1	TBFp
Lipid	ST.28.1.O				1	BMI
Lipid	TG.54.7.TG.18.2_18.2_18.3				1	Amylin
KEGG	K03088	g__Faecalibacterium.s__Faecalibacterium_prausnitzii	RNA polymerase sigma-70 factor, ECF subfamily	NA	35	Wt, WC, HC, TBFm, TBFp, AATm, AATp, VATm, VATp, SATm, SATp, VATSAT, FPG, HbA1c, ALT, AST, ALP, GGT, TG, LDL, Amylin, CPeptide, GIP, GLP1, Glucagon, Insulin, HOMAIR, HOMAB, Age, Ht, BMI, BPsys, BPdia, Tchol, HDL
KEGG	K03088	g__Fusicatenibacter.s__Fusicatenibacter_saccharivorans	RNA polymerase sigma-70 factor, ECF subfamily	NA	35	Wt, WC, HC, TBFm, TBFp, AATm, AATp, VATm, VATp, SATm, SATp, VATSAT, FPG, HbA1c, ALT, AST, ALP, GGT, TG, LDL, Amylin, CPeptide, GIP, GLP1, Glucagon, Insulin, HOMAIR, HOMAB, Age, Ht, BMI, BPsys, BPdia, Tchol, HDL
KEGG	K03088	g__Subdoligranulum.s__Subdoligranulum_sp_APC924_74	RNA polymerase sigma-70 factor, ECF subfamily	NA	35	Wt, WC, HC, TBFm, TBFp, AATm, AATp, VATm, VATp, SATm, SATp, VATSAT, FPG, HbA1c, ALT, AST, ALP, GGT, TG, LDL, Amylin, CPeptide, GIP, GLP1, Glucagon, Insulin, HOMAIR, HOMAB, Age, Ht, BMI, BPsys, BPdia, Tchol, HDL
KEGG	K03501	NA	16S rRNA (guanine527-N7)-methyltransferase [EC:2.1.1.170]	[EC:2.1.1.170]	35	Wt, WC, HC, TBFm, TBFp, AATm, AATp, VATm, VATp, SATm, SATp, VATSAT, FPG, HbA1c, ALT, AST, ALP, GGT, TG, LDL, Amylin, CPeptide, GIP, GLP1, Glucagon, Insulin, HOMAIR, HOMAB, Age, Ht, BMI, BPsys, BPdia, Tchol, HDL
KEGG	K01814	NA	phosphoribosylformimino-5-aminoimidazole carboxamide ribotide isomerase [EC:5.3.1.16]	[EC:5.3.1.16]	34	Wt, WC, HC, TBFm, TBFp, AATm, AATp, VATm, VATp, SATm, SATp, VATSAT, FPG, HbA1c, ALT, AST, ALP, TG, LDL, Amylin, CPeptide, GIP, GLP1, Glucagon, Insulin, HOMAIR, HOMAB, Age, Ht, BMI, BPsys, BPdia, Tchol, HDL
KEGG	K03088	g__Dorea.s__Dorea_longicatena	RNA polymerase sigma-70 factor, ECF subfamily	NA	33	Wt, HC, TBFm, TBFp, AATm, AATp, VATm, VATp, SATm, SATp, VATSAT, FPG, HbA1c, ALT, AST, ALP, GGT, TG, LDL, Amylin, CPeptide, GIP, GLP1, Glucagon, Insulin, HOMAIR, HOMAB, Age, Ht, BPsys, BPdia, Tchol, HDL
KEGG	K03088	g__Roseburia.s__Roseburia_hominis	RNA polymerase sigma-70 factor, ECF subfamily	NA	32	Wt, HC, TBFm, TBFp, AATm, AATp, VATm, VATp, SATm, SATp, VATSAT, FPG, HbA1c, ALT, AST, GGT, TG, LDL, Amylin, CPeptide, GIP, GLP1, Glucagon, Insulin, HOMAIR, HOMAB, Age, Ht, BPsys, BPdia, Tchol, HDL
KEGG	K04567	NA	lysyl-tRNA synthetase, class II [EC:6.1.1.6]	[EC:6.1.1.6]	32	Wt, HC, TBFm, TBFp, AATm, AATp, VATm, VATp, SATm, SATp, VATSAT, FPG, HbA1c, ALT, AST, GGT, TG, LDL, Amylin, CPeptide, GIP, GLP1, Glucagon, Insulin, HOMAIR, HOMAB, Age, Ht, BPsys, BPdia, Tchol, HDL
KEGG	K00525	NA	ribonucleoside-diphosphate reductase alpha chain [EC:1.17.4.1]	[EC:1.17.4.1]	31	Wt, WC, HC, TBFm, TBFp, AATm, VATp, SATm, SATp, VATSAT, FPG, HbA1c, AST, ALP, TG, LDL, Amylin, CPeptide, GIP, GLP1, Glucagon, Insulin, HOMAIR, HOMAB, Age, Ht, BMI, BPsys, BPdia, Tchol, HDL
KEGG	K07813	NA	accessory gene regulator B	NA	31	Wt, WC, HC, TBFm, TBFp, AATm, VATp, SATm, SATp, VATSAT, FPG, HbA1c, ALT, AST, ALP, TG, LDL, CPeptide, GIP, GLP1, Glucagon, Insulin, HOMAIR, HOMAB, Age, Ht, BMI, BPsys, BPdia, Tchol, HDL
KEGG	K02113	NA	F-type H+-transporting ATPase subunit delta	NA	30	Wt, HC, TBFm, TBFp, AATp, VATm, VATp, SATm, SATp, VATSAT, FPG, HbA1c, ALT, AST, GGT, TG, LDL, Amylin, CPeptide, GIP, GLP1, Glucagon, Insulin, HOMAIR, HOMAB, Ht, BPsys, BPdia, Tchol, HDL
KEGG	K00558	NA	DNA (cytosine-5)-methyltransferase 1 [EC:2.1.1.37]	[EC:2.1.1.37]	29	Wt, HC, TBFp, AATp, VATm, VATp, SATm, VATSAT, FPG, HbA1c, ALT, AST, GGT, TG, LDL, Amylin, CPeptide, GIP, GLP1, Glucagon, Insulin, HOMAIR, HOMAB, Age, Ht, BPsys, BPdia, Tchol, HDL
KEGG	K01179	NA	endoglucanase [EC:3.2.1.4]	[EC:3.2.1.4]	29	HC, TBFm, TBFp, AATp, VATm, VATp, SATm, VATSAT, FPG, HbA1c, ALT, AST, GGT, TG, LDL, Amylin, CPeptide, GIP, GLP1, Glucagon, Insulin, HOMAIR, HOMAB, Age, Ht, BPsys, BPdia, Tchol, HDL
KEGG	K00891	NA	shikimate kinase [EC:2.7.1.71]	[EC:2.7.1.71]	28	Wt, WC, HC, TBFm, TBFp, AATm, AATp, SATm, SATp, VATSAT, HbA1c, AST, ALP, LDL, Amylin, CPeptide, GIP, GLP1, Glucagon, Insulin, HOMAIR, HOMAB, Age, Ht, BMI, BPsys, BPdia, Tchol
KEGG	K03584	NA	DNA repair protein RecO (recombination protein O)	NA	28	Wt, WC, HC, TBFm, TBFp, AATm, AATp, SATp, FPG, ALT, AST, ALP, GGT, LDL, CPeptide, GIP, GLP1, Glucagon, Insulin, HOMAIR, HOMAB, Age, Ht, BMI, BPsys, BPdia, Tchol, HDL
KEGG	K06919	NA	putative DNA primase/helicase	NA	28	Wt, HC, TBFp, AATp, VATm, VATp, SATm, VATSAT, FPG, HbA1c, ALT, AST, GGT, TG, LDL, Amylin, CPeptide, GIP, GLP1, Glucagon, Insulin, HOMAIR, HOMAB, Ht, BPsys, BPdia, Tchol, HDL
KEGG	K02217	g__Blautia.s__Blautia_wexlerae	ferritin [EC:1.16.3.2]	[EC:1.16.3.2]	27	TBFp, AATp, VATm, VATp, SATm, VATSAT, FPG, HbA1c, ALT, AST, GGT, TG, LDL, Amylin, CPeptide, GIP, GLP1, Glucagon, Insulin, HOMAIR, HOMAB, Age, Ht, BPsys, BPdia, Tchol, HDL
KEGG	K01921	NA	D-alanine-D-alanine ligase [EC:6.3.2.4]	[EC:6.3.2.4]	26	Wt, WC, HC, TBFm, AATm, SATm, SATp, ALT, AST, ALP, LDL, Amylin, CPeptide, GIP, GLP1, Glucagon, Insulin, HOMAIR, HOMAB, Age, Ht, BMI, BPsys, BPdia, Tchol, HDL
KEGG	K03685	NA	ribonuclease III [EC:3.1.26.3]	[EC:3.1.26.3]	26	TBFp, AATp, VATm, VATp, SATm, VATSAT, FPG, HbA1c, ALT, AST, GGT, TG, LDL, Amylin, CPeptide, GIP, GLP1, Glucagon, Insulin, HOMAIR, HOMAB, Ht, BPsys, BPdia, Tchol, HDL
KEGG	K09807	NA	uncharacterized protein	NA	24	TBFp, AATp, VATm, VATp, SATm, VATSAT, FPG, HbA1c, ALT, AST, GGT, TG, Amylin, CPeptide, GIP, GLP1, Glucagon, Insulin, HOMAIR, HOMAB, Ht, BPsys, BPdia, HDL
KEGG	K01495	NA	GTP cyclohydrolase IA [EC:3.5.4.16]	[EC:3.5.4.16]	23	Wt, WC, HC, TBFm, AATm, SATm, SATp, AST, ALP, TG, LDL, CPeptide, GLP1, Insulin, HOMAIR, HOMAB, Age, Ht, BMI, BPsys, BPdia, Tchol, HDL
KEGG	K03149	NA	thiazole synthase [EC:2.8.1.10]	[EC:2.8.1.10]	23	TBFp, AATp, VATm, VATp, VATSAT, FPG, HbA1c, ALT, AST, GGT, TG, LDL, Amylin, CPeptide, GIP, GLP1, Glucagon, Insulin, HOMAB, Ht, BPsys, BPdia, HDL
KEGG	K03177	NA	tRNA pseudouridine55 synthase [EC:5.4.99.25]	[EC:5.4.99.25]	23	Wt, WC, HC, TBFm, TBFp, AATm, SATm, SATp, AST, ALP, LDL, CPeptide, GIP, GLP1, Insulin, HOMAIR, HOMAB, Age, Ht, BMI, BPsys, BPdia, Tchol
KEGG	K03402	NA	transcriptional regulator of arginine metabolism	NA	22	TBFp, AATp, VATm, VATp, VATSAT, FPG, HbA1c, ALT, AST, GGT, TG, Amylin, CPeptide, GIP, GLP1, Glucagon, Insulin, HOMAB, Ht, BPsys, BPdia, HDL
KEGG	K08600	NA	sortase B [EC:3.4.22.71]	[EC:3.4.22.71]	22	Wt, WC, HC, TBFm, AATm, SATm, SATp, AST, ALP, LDL, CPeptide, GIP, GLP1, Glucagon, Insulin, HOMAIR, HOMAB, Age, Ht, BMI, Tchol, HDL
KEGG	K02004	g__Lachnospiraceae_unclassified.s__Eubacterium_rectale	putative ABC transport system permease protein	NA	21	Wt, WC, HC, TBFm, TBFp, AATm, SATm, SATp, AST, ALP, LDL, CPeptide, GLP1, Glucagon, Insulin, HOMAIR, HOMAB, Age, Ht, BMI, Tchol
KEGG	K00096	NA	glycerol-1-phosphate dehydrogenase [NAD(P)+] [EC:1.1.1.261]	[EC:1.1.1.261]	20	Wt, WC, HC, TBFm, AATm, SATm, SATp, VATSAT, AST, ALP, LDL, CPeptide, GLP1, Glucagon, Insulin, HOMAIR, HOMAB, Age, Ht, BMI
KEGG	K01198	NA	xylan 1,4-beta-xylosidase [EC:3.2.1.37]	[EC:3.2.1.37]	20	Wt, HC, TBFm, VATm, VATp, SATm, SATp, VATSAT, AST, LDL, CPeptide, GLP1, Glucagon, Insulin, HOMAIR, HOMAB, Age, Ht, Tchol, HDL
KEGG	K01258	NA	tripeptide aminopeptidase [EC:3.4.11.4]	[EC:3.4.11.4]	20	Wt, WC, HC, TBFm, AATm, SATm, SATp, AST, ALP, LDL, CPeptide, GIP, GLP1, Insulin, HOMAIR, HOMAB, Age, Ht, BMI, Tchol
KEGG	K02907	NA	large subunit ribosomal protein L30	NA	20	TBFp, AATp, VATm, VATp, VATSAT, FPG, HbA1c, ALT, AST, GGT, TG, Amylin, GIP, GLP1, Glucagon, HOMAB, Ht, BPsys, BPdia, HDL
KEGG	K03088	g__Alistipes.s__Alistipes_shahii	RNA polymerase sigma-70 factor, ECF subfamily	NA	20	TBFp, AATp, VATm, VATp, VATSAT, FPG, HbA1c, ALT, AST, GGT, TG, Amylin, GIP, GLP1, Glucagon, Insulin, HOMAB, BPsys, BPdia, HDL
KEGG	K06412	NA	stage V sporulation protein G	NA	20	Wt, WC, HC, TBFm, AATm, SATm, SATp, AST, ALP, LDL, CPeptide, GIP, GLP1, Insulin, HOMAIR, HOMAB, Age, Ht, BMI, Tchol
KEGG	K21572	g__Alistipes.s__Alistipes_shahii	starch-binding outer membrane protein, SusD/RagB family	NA	20	TBFp, AATp, VATm, VATp, VATSAT, FPG, HbA1c, ALT, AST, GGT, TG, Amylin, GIP, GLP1, Glucagon, Insulin, HOMAB, BPsys, BPdia, HDL
KEGG	K00791	NA	tRNA dimethylallyltransferase [EC:2.5.1.75]	[EC:2.5.1.75]	19	Wt, WC, HC, TBFm, AATm, SATm, SATp, AST, ALP, LDL, CPeptide, GLP1, Insulin, HOMAIR, HOMAB, Age, Ht, BMI, Tchol
KEGG	K00919	NA	4-diphosphocytidyl-2-C-methyl-D-erythritol kinase [EC:2.7.1.148]	[EC:2.7.1.148]	19	Wt, WC, HC, TBFm, AATm, SATm, SATp, AST, ALP, LDL, CPeptide, GLP1, Insulin, HOMAIR, HOMAB, Age, Ht, BMI, Tchol
KEGG	K02528	NA	16S rRNA (adenine1518-N6/adenine1519-N6)-dimethyltransferase [EC:2.1.1.182]	[EC:2.1.1.182]	19	TBFp, AATp, VATm, VATp, VATSAT, FPG, HbA1c, ALT, AST, GGT, TG, Amylin, GIP, GLP1, Glucagon, Ht, BPsys, BPdia, HDL
KEGG	K03088	g__Lachnospiraceae_unclassified.s__Eubacterium_rectale	RNA polymerase sigma-70 factor, ECF subfamily	NA	19	Wt, WC, HC, TBFm, AATm, SATm, SATp, AST, ALP, LDL, CPeptide, GLP1, Insulin, HOMAIR, HOMAB, Age, Ht, BMI, Tchol
KEGG	K03496	g__Lachnospiraceae_unclassified.s__Eubacterium_rectale	chromosome partitioning protein	NA	19	Wt, WC, HC, TBFm, AATm, SATm, SATp, AST, ALP, LDL, CPeptide, GLP1, Insulin, HOMAIR, HOMAB, Age, Ht, BMI, Tchol
KEGG	K03589	NA	cell division protein FtsQ	NA	19	Wt, WC, HC, TBFm, AATm, SATm, SATp, AST, ALP, LDL, CPeptide, GLP1, Insulin, HOMAIR, HOMAB, Age, Ht, BMI, Tchol
KEGG	K07460	NA	putative endonuclease	NA	19	Wt, WC, HC, TBFm, AATm, SATm, SATp, AST, ALP, LDL, CPeptide, GLP1, Insulin, HOMAIR, HOMAB, Age, Ht, BMI, Tchol
KEGG	K07560	NA	D-aminoacyl-tRNA deacylase [EC:3.1.1.96]	[EC:3.1.1.96]	19	Wt, WC, HC, TBFm, AATm, SATm, SATp, AST, ALP, LDL, CPeptide, GLP1, Insulin, HOMAIR, HOMAB, Age, Ht, BMI, Tchol
KEGG	K00942	NA	guanylate kinase [EC:2.7.4.8]	[EC:2.7.4.8]	18	TBFp, AATp, VATm, VATp, VATSAT, FPG, HbA1c, ALT, AST, GGT, TG, Amylin, GIP, GLP1, Glucagon, Ht, BPsys, BPdia
KEGG	K01571	NA	oxaloacetate decarboxylase (Na+ extruding) subunit alpha [EC:7.2.4.2]	[EC:7.2.4.2]	18	Wt, WC, HC, TBFm, AATm, SATm, SATp, ALP, LDL, CPeptide, GLP1, Insulin, HOMAIR, HOMAB, Age, Ht, BMI, Tchol
KEGG	K01776	NA	glutamate racemase [EC:5.1.1.3]	[EC:5.1.1.3]	18	TBFp, AATp, VATm, VATp, VATSAT, FPG, HbA1c, ALT, GGT, TG, Amylin, GIP, GLP1, Glucagon, Ht, BPsys, BPdia, HDL
KEGG	K03313	NA	Na+:H+ antiporter, NhaA family	NA	18	Wt, WC, HC, TBFm, AATm, SATm, SATp, AST, LDL, CPeptide, GLP1, Insulin, HOMAIR, HOMAB, Age, Ht, BMI, Tchol
KEGG	K02013	NA	iron complex transport system ATP-binding protein [EC:7.2.2.-]	[EC:7.2.2.-]	17	Wt, WC, HC, TBFm, AATm, SATm, SATp, ALP, LDL, CPeptide, Insulin, HOMAIR, HOMAB, Age, Ht, BMI, Tchol
KEGG	K00948	NA	ribose-phosphate pyrophosphokinase [EC:2.7.6.1]	[EC:2.7.6.1]	16	TBFp, AATp, VATm, VATp, VATSAT, FPG, HbA1c, ALT, GGT, TG, Amylin, GIP, Glucagon, BPsys, BPdia, HDL
KEGG	K01439	NA	succinyl-diaminopimelate desuccinylase [EC:3.5.1.18]	[EC:3.5.1.18]	16	TBFp, AATp, VATm, VATp, VATSAT, FPG, HbA1c, ALT, GGT, TG, Amylin, GIP, Glucagon, BPsys, BPdia, HDL
KEGG	K02217	NA	ferritin [EC:1.16.3.2]	[EC:1.16.3.2]	16	TBFp, AATp, VATm, VATp, VATSAT, FPG, HbA1c, ALT, GGT, TG, Amylin, GIP, Glucagon, BPsys, BPdia, HDL
KEGG	K02529	NA	LacI family transcriptional regulator, galactose operon repressor	NA	16	TBFp, AATp, VATm, VATp, VATSAT, FPG, HbA1c, ALT, GGT, TG, Amylin, GIP, Glucagon, BPsys, BPdia, HDL
KEGG	K02860	NA	16S rRNA processing protein RimM	NA	16	TBFp, AATp, VATm, VATp, VATSAT, FPG, HbA1c, ALT, GGT, TG, Amylin, GIP, Glucagon, BPsys, BPdia, HDL
KEGG	K02878	NA	large subunit ribosomal protein L16	NA	16	TBFp, AATp, VATm, VATp, VATSAT, FPG, HbA1c, ALT, GGT, TG, Amylin, GIP, Glucagon, BPsys, BPdia, HDL
KEGG	K03205	NA	type IV secretion system protein VirD4 [EC:7.4.2.8]	[EC:7.4.2.8]	16	Wt, WC, HC, TBFm, AATm, SATm, LDL, CPeptide, GIP, GLP1, Insulin, HOMAIR, HOMAB, Age, Ht, Tchol
KEGG	K06901	NA	adenine/guanine/hypoxanthine permease	NA	16	TBFp, AATp, VATm, VATp, VATSAT, FPG, HbA1c, ALT, GGT, TG, Amylin, GIP, Glucagon, BPsys, BPdia, HDL
KEGG	K07447	NA	putative pre-16S rRNA nuclease [EC:3.1.-.-]	[EC:3.1.-.-]	16	TBFp, AATp, VATm, VATp, VATSAT, FPG, HbA1c, ALT, GGT, TG, Amylin, GIP, Glucagon, BPsys, BPdia, HDL
KEGG	K07862	NA	serine/threonine transporter	NA	16	TBFp, AATp, VATm, VATp, VATSAT, FPG, HbA1c, ALT, GGT, TG, Amylin, GIP, Glucagon, BPsys, BPdia, HDL
KEGG	K20490	NA	lantibiotic transport system ATP-binding protein	NA	16	Wt, WC, HC, TBFm, AATm, SATm, SATp, ALP, LDL, CPeptide, Insulin, HOMAIR, Age, Ht, BMI, Tchol
KEGG	K00239	NA	succinate dehydrogenase flavoprotein subunit [EC:1.3.5.1]	[EC:1.3.5.1]	15	TBFp, AATp, VATm, VATp, VATSAT, FPG, HbA1c, ALT, AST, GGT, TG, Amylin, Glucagon, BPdia, HDL
KEGG	K00945	NA	CMP/dCMP kinase [EC:2.7.4.25]	[EC:2.7.4.25]	15	Wt, WC, HC, TBFm, AATm, SATm, SATp, ALP, LDL, CPeptide, Insulin, HOMAIR, Age, BMI, Tchol
KEGG	K02036	NA	phosphate transport system ATP-binding protein [EC:7.3.2.1]	[EC:7.3.2.1]	15	TBFp, AATp, VATm, VATp, VATSAT, FPG, HbA1c, ALT, GGT, TG, Amylin, GIP, BPsys, BPdia, HDL
KEGG	K02056	NA	simple sugar transport system ATP-binding protein [EC:7.5.2.-]	[EC:7.5.2.-]	15	TBFp, AATp, VATm, VATp, VATSAT, FPG, HbA1c, ALT, GGT, TG, Amylin, Glucagon, BPsys, BPdia, HDL
KEGG	K02500	unclassified	imidazole glycerol-phosphate synthase subunit HisF [EC:4.3.2.10]	[EC:4.3.2.10]	15	TBFp, AATp, VATm, VATp, VATSAT, HbA1c, AST, Amylin, GLP1, Glucagon, Insulin, HOMAIR, HOMAB, Ht, HDL
KEGG	K02881	NA	large subunit ribosomal protein L18	NA	15	TBFp, AATp, VATm, VATp, VATSAT, FPG, ALT, GGT, TG, Amylin, GIP, Glucagon, BPsys, BPdia, HDL
KEGG	K06201	NA	copper homeostasis protein	NA	15	Wt, WC, HC, TBFm, AATm, SATm, SATp, ALP, LDL, CPeptide, Insulin, HOMAIR, Age, BMI, Tchol
KEGG	K01520	NA	dUTP diphosphatase [EC:3.6.1.23]	[EC:3.6.1.23]	14	TBFp, AATp, VATm, VATp, VATSAT, FPG, HbA1c, ALT, GGT, TG, Amylin, GIP, Glucagon, HDL
KEGG	K03686	NA	molecular chaperone DnaJ	NA	14	TBFp, AATp, VATm, VATp, VATSAT, FPG, HbA1c, ALT, GGT, TG, Amylin, Glucagon, BPsys, BPdia
KEGG	K01626	NA	3-deoxy-7-phosphoheptulonate synthase [EC:2.5.1.54]	[EC:2.5.1.54]	13	AATp, VATm, VATp, VATSAT, FPG, HbA1c, ALT, GGT, TG, Amylin, BPsys, BPdia, HDL
KEGG	K01673	NA	carbonic anhydrase [EC:4.2.1.1]	[EC:4.2.1.1]	13	AATp, VATm, VATp, VATSAT, FPG, HbA1c, ALT, GGT, TG, GIP, Glucagon, BPdia, HDL
KEGG	K01813	NA	L-rhamnose isomerase [EC:5.3.1.14]	[EC:5.3.1.14]	13	Wt, WC, HC, TBFm, AATm, SATm, ALP, CPeptide, Insulin, HOMAIR, HOMAB, Age, BMI
KEGG	K02876	NA	large subunit ribosomal protein L15	NA	13	TBFp, AATp, VATm, VATp, VATSAT, FPG, HbA1c, ALT, GGT, TG, Amylin, BPsys, BPdia
KEGG	K20492	NA	lantibiotic transport system permease protein	NA	13	Wt, WC, HC, TBFm, AATm, SATm, SATp, ALP, LDL, HOMAIR, Age, BMI, Tchol
KEGG	K03320	NA	ammonium transporter, Amt family	NA	12	Wt, WC, HC, TBFm, AATm, SATm, SATp, LDL, CPeptide, Age, Ht, Tchol
KEGG	K07173	NA	S-ribosylhomocysteine lyase [EC:4.4.1.21]	[EC:4.4.1.21]	11	TBFp, AATp, VATm, FPG, ALT, AST, Amylin, GIP, GLP1, BPsys, BPdia
KEGG	K00768	NA	nicotinate-nucleotide--dimethylbenzimidazole phosphoribosyltransferase [EC:2.4.2.21]	[EC:2.4.2.21]	10	WC, HC, TBFm, AATm, SATp, ALP, LDL, Age, BMI, Tchol
KEGG	K06949	NA	ribosome biogenesis GTPase / thiamine phosphate phosphatase [EC:3.6.1.- 3.1.3.100]	[EC:3.6.1.- 3.1.3.100]	10	Wt, HC, TBFm, AATm, SATm, LDL, CPeptide, HOMAIR, Age, Tchol
KEGG	K00954	NA	pantetheine-phosphate adenylyltransferase [EC:2.7.7.3]	[EC:2.7.7.3]	9	Wt, HC, TBFm, AATm, SATm, SATp, LDL, Age, Tchol
KEGG	K04042	NA	bifunctional UDP-N-acetylglucosamine pyrophosphorylase / glucosamine-1-phosphate N-acetyltransferase [EC:2.7.7.23 2.3.1.157]	[EC:2.7.7.23 2.3.1.157]	9	TBFp, AATp, VATm, VATp, FPG, HbA1c, ALT, GGT, BPdia
KEGG	K07003	NA	uncharacterized protein	NA	9	Wt, WC, HC, TBFm, AATm, SATp, ALP, HOMAIR, BMI
KEGG	K03088	NA	RNA polymerase sigma-70 factor, ECF subfamily	NA	8	VATm, VATp, VATSAT, FPG, HbA1c, GIP, BPsys, BPdia
KEGG	K03550	NA	holliday junction DNA helicase RuvA	NA	8	Wt, WC, HC, TBFm, AATm, SATm, SATp, BMI
KEGG	K13747	NA	carboxynorspermidine decarboxylase [EC:4.1.1.96]	[EC:4.1.1.96]	8	VATm, VATp, VATSAT, FPG, HbA1c, TG, Amylin, BPsys
KEGG	K18929	NA	L-lactate dehydrogenase complex protein LldF	NA	8	Wt, WC, HC, TBFm, AATm, SATp, Age, BMI
KEGG	K02335	NA	DNA polymerase I [EC:2.7.7.7]	[EC:2.7.7.7]	7	Wt, WC, TBFm, AATm, SATm, BMI, Tchol
KEGG	K03088	g__Roseburia.s__Roseburia_inulinivorans	RNA polymerase sigma-70 factor, ECF subfamily	NA	7	AST, CPeptide, GLP1, Insulin, HOMAIR, HOMAB, Ht
KEGG	K00287	NA	dihydrofolate reductase [EC:1.5.1.3]	[EC:1.5.1.3]	6	TBFp, AATp, VATm, VATp, Amylin, BPsys
KEGG	K00931	NA	glutamate 5-kinase [EC:2.7.2.11]	[EC:2.7.2.11]	6	AATp, VATm, FPG, HbA1c, ALT, GGT
KEGG	K04041	NA	fructose-1,6-bisphosphatase III [EC:3.1.3.11]	[EC:3.1.3.11]	6	WC, TBFm, AATm, SATp, Age, BMI
KEGG	K06406	NA	stage V sporulation protein AD	NA	6	WC, HC, TBFm, AATm, ALP, BMI
KEGG	K06919	g__Faecalibacterium.s__Faecalibacterium_prausnitzii	putative DNA primase/helicase	NA	6	TBFp, AATp, VATm, HbA1c, Amylin, BPsys
KEGG	K01524	NA	exopolyphosphatase / guanosine-5'-triphosphate,3'-diphosphate pyrophosphatase [EC:3.6.1.11 3.6.1.40]	[EC:3.6.1.11 3.6.1.40]	5	AST, GLP1, Insulin, HOMAIR, HOMAB
KEGG	K01686	NA	mannonate dehydratase [EC:4.2.1.8]	[EC:4.2.1.8]	5	Wt, WC, TBFm, AATm, BMI
KEGG	K02315	NA	DNA replication protein DnaC	NA	5	VATp, VATSAT, GIP, Glucagon, HDL
KEGG	K02919	g__Lachnospiraceae_unclassified.s__Eubacterium_rectale	large subunit ribosomal protein L36	NA	5	WC, AATm, SATp, ALP, BMI
KEGG	K06412	g__Lachnospiraceae_unclassified.s__Eubacterium_rectale	stage V sporulation protein G	NA	5	WC, AATm, SATp, ALP, BMI
KEGG	K01409	NA	N6-L-threonylcarbamoyladenine synthase [EC:2.3.1.234]	[EC:2.3.1.234]	4	TG, HOMAB, Ht, HDL
KEGG	K01873	NA	valyl-tRNA synthetase [EC:6.1.1.9]	[EC:6.1.1.9]	4	SATm, LDL, CPeptide, Tchol
KEGG	K02437	NA	glycine cleavage system H protein	NA	4	Wt, SATp, ALP, Age
KEGG	K02884	NA	large subunit ribosomal protein L19	NA	4	FPG, GGT, TG, Amylin
KEGG	K03975	NA	membrane-associated protein	NA	4	AST, CPeptide, HOMAB, Age
KEGG	K05592	NA	ATP-dependent RNA helicase DeaD [EC:5.6.2.7]	[EC:5.6.2.7]	4	Wt, HC, SATm, HOMAIR
KEGG	K05942	NA	citrate (Re)-synthase [EC:2.3.3.3]	[EC:2.3.3.3]	4	WC, AATm, ALP, BMI
KEGG	K06187	NA	recombination protein RecR	NA	4	AATp, HbA1c, ALT, TG
KEGG	K06287	NA	nucleoside triphosphate pyrophosphatase [EC:3.6.1.-]	[EC:3.6.1.-]	4	SATp, LDL, Age, Tchol
KEGG	K00013	NA	histidinol dehydrogenase [EC:1.1.1.23]	[EC:1.1.1.23]	3	SATp, LDL, Tchol
KEGG	K01854	NA	UDP-galactopyranose mutase [EC:5.4.99.9]	[EC:5.4.99.9]	3	WC, ALP, BMI
KEGG	K01990	g__Lachnospiraceae_unclassified.s__Eubacterium_rectale	ABC-2 type transport system ATP-binding protein	NA	3	WC, ALP, BMI
KEGG	K03438	g__Blautia.s__Ruminococcus_torques	16S rRNA (cytosine1402-N4)-methyltransferase [EC:2.1.1.199]	[EC:2.1.1.199]	3	WC, ALP, BMI
KEGG	K03470	NA	ribonuclease HII [EC:3.1.26.4]	[EC:3.1.26.4]	3	SATp, AST, ALP
KEGG	K06407	NA	stage V sporulation protein AE	NA	3	WC, ALP, BMI
KEGG	K01270	NA	dipeptidase D [EC:3.4.13.-]	[EC:3.4.13.-]	2	Glucagon, HDL
KEGG	K01356	NA	repressor LexA [EC:3.4.21.88]	[EC:3.4.21.88]	2	ALT, GGT
KEGG	K01462	g__Lachnospiraceae_unclassified.s__Eubacterium_rectale	peptide deformylase [EC:3.5.1.88]	[EC:3.5.1.88]	2	ALP, BMI
KEGG	K02954	g__Lachnospiraceae_unclassified.s__Eubacterium_rectale	small subunit ribosomal protein S14	NA	2	ALP, BMI
KEGG	K02996	NA	small subunit ribosomal protein S9	NA	2	GGT, Amylin
KEGG	K09765	NA	epoxyqueuosine reductase [EC:1.17.99.6]	[EC:1.17.99.6]	2	ALP, BMI
KEGG	K00058	NA	D-3-phosphoglycerate dehydrogenase / 2-oxoglutarate reductase [EC:1.1.1.95 1.1.1.399]	[EC:1.1.1.95 1.1.1.399]	1	TG
KEGG	K00656	NA	formate C-acetyltransferase [EC:2.3.1.54]	[EC:2.3.1.54]	1	GIP
KEGG	K01154	NA	type I restriction enzyme, S subunit [EC:3.1.21.3]	[EC:3.1.21.3]	1	Age
KEGG	K01752	NA	L-serine dehydratase [EC:4.3.1.17]	[EC:4.3.1.17]	1	Tchol
KEGG	K01892	NA	histidyl-tRNA synthetase [EC:6.1.1.21]	[EC:6.1.1.21]	1	SATp
KEGG	K02111	NA	F-type H+/Na+-transporting ATPase subunit alpha [EC:7.1.2.2 7.2.2.1]	[EC:7.1.2.2 7.2.2.1]	1	GGT
KEGG	K02313	NA	chromosomal replication initiator protein	NA	1	GGT
KEGG	K02956	NA	small subunit ribosomal protein S15	NA	1	TG
KEGG	K03469	NA	ribonuclease HI [EC:3.1.26.4]	[EC:3.1.26.4]	1	WC
KEGG	K03544	NA	ATP-dependent Clp protease ATP-binding subunit ClpX	NA	1	GGT
KEGG	K03571	NA	rod shape-determining protein MreD	NA	1	ALT
KEGG	K03629	NA	DNA replication and repair protein RecF	NA	1	GGT
KEGG	K06403	NA	stage V sporulation protein AA	NA	1	ALP
KEGG	K09974	NA	uncharacterized protein	NA	1	ALP
KEGG	K10117	g__Lachnospiraceae_unclassified.s__Eubacterium_rectale	raffinose/stachyose/melibiose transport system substrate-binding protein	NA	1	ALP
KEGG	K21572	unclassified	starch-binding outer membrane protein, SusD/RagB family	NA	1	HDL
OTU	s__Blautia_caecimuris				35	Wt, WC, HC, TBFm, TBFp, AATm, AATp, VATm, VATp, SATm, SATp, VATSAT, FPG, HbA1c, ALT, AST, ALP, GGT, TG, LDL, Amylin, CPeptide, GIP, GLP1, Glucagon, Insulin, HOMAIR, HOMAB, Age, Ht, BMI, BPsys, BPdia, Tchol, HDL
OTU	s__Blautia_hansenii				35	Wt, WC, HC, TBFm, TBFp, AATm, AATp, VATm, VATp, SATm, SATp, VATSAT, FPG, HbA1c, ALT, AST, ALP, GGT, TG, LDL, Amylin, CPeptide, GIP, GLP1, Glucagon, Insulin, HOMAIR, HOMAB, Age, Ht, BMI, BPsys, BPdia, Tchol, HDL
OTU	s__Clostridium_innocuum				35	Wt, WC, HC, TBFm, TBFp, AATm, AATp, VATm, VATp, SATm, SATp, VATSAT, FPG, HbA1c, ALT, AST, ALP, GGT, TG, LDL, Amylin, CPeptide, GIP, GLP1, Glucagon, Insulin, HOMAIR, HOMAB, Age, Ht, BMI, BPsys, BPdia, Tchol, HDL
OTU	s__Enterocloster_bolteae				35	Wt, WC, HC, TBFm, TBFp, AATm, AATp, VATm, VATp, SATm, SATp, VATSAT, FPG, HbA1c, ALT, AST, ALP, GGT, TG, LDL, Amylin, CPeptide, GIP, GLP1, Glucagon, Insulin, HOMAIR, HOMAB, Age, Ht, BMI, BPsys, BPdia, Tchol, HDL
OTU	s__Erysipelatoclostridium_ramosum				35	Wt, WC, HC, TBFm, TBFp, AATm, AATp, VATm, VATp, SATm, SATp, VATSAT, FPG, HbA1c, ALT, AST, ALP, GGT, TG, LDL, Amylin, CPeptide, GIP, GLP1, Glucagon, Insulin, HOMAIR, HOMAB, Age, Ht, BMI, BPsys, BPdia, Tchol, HDL
OTU	s__Faecalimonas_umbilicata				35	Wt, WC, HC, TBFm, TBFp, AATm, AATp, VATm, VATp, SATm, SATp, VATSAT, FPG, HbA1c, ALT, AST, ALP, GGT, TG, LDL, Amylin, CPeptide, GIP, GLP1, Glucagon, Insulin, HOMAIR, HOMAB, Age, Ht, BMI, BPsys, BPdia, Tchol, HDL
OTU	s__Tyzzerella_nexilis				35	Wt, WC, HC, TBFm, TBFp, AATm, AATp, VATm, VATp, SATm, SATp, VATSAT, FPG, HbA1c, ALT, AST, ALP, GGT, TG, LDL, Amylin, CPeptide, GIP, GLP1, Glucagon, Insulin, HOMAIR, HOMAB, Age, Ht, BMI, BPsys, BPdia, Tchol, HDL
OTU	s__Oscillibacter_sp_ER4				34	Wt, WC, HC, TBFm, TBFp, AATm, AATp, VATm, VATp, SATm, SATp, VATSAT, FPG, HbA1c, ALT, AST, ALP, GGT, TG, LDL, CPeptide, GIP, GLP1, Glucagon, Insulin, HOMAIR, HOMAB, Age, Ht, BMI, BPsys, BPdia, Tchol, HDL
OTU	s__Clostridium_symbiosum				33	Wt, WC, HC, TBFm, TBFp, AATm, AATp, VATm, SATm, SATp, VATSAT, FPG, HbA1c, ALT, AST, ALP, GGT, TG, LDL, Amylin, CPeptide, GLP1, Glucagon, Insulin, HOMAIR, HOMAB, Age, Ht, BMI, BPsys, BPdia, Tchol, HDL
OTU	s__Flavonifractor_plautii				28	Wt, WC, HC, TBFm, TBFp, AATm, VATp, SATm, SATp, VATSAT, FPG, AST, ALP, LDL, CPeptide, GIP, GLP1, Glucagon, Insulin, HOMAIR, HOMAB, Age, Ht, BMI, BPsys, BPdia, Tchol, HDL
OTU	s__GGB9758_SGB15368				28	HC, TBFm, TBFp, AATp, VATm, VATp, SATm, VATSAT, FPG, ALT, AST, GGT, TG, LDL, Amylin, CPeptide, GIP, GLP1, Glucagon, Insulin, HOMAIR, HOMAB, Age, Ht, BPsys, BPdia, Tchol, HDL
OTU	s__Oscillospiraceae_bacterium_CLA_AA_H250				28	Wt, HC, TBFp, AATp, VATm, VATp, SATm, SATp, VATSAT, FPG, HbA1c, ALT, AST, GGT, TG, Amylin, CPeptide, GIP, GLP1, Glucagon, Insulin, HOMAIR, HOMAB, Age, Ht, BPsys, BPdia, HDL
OTU	s__Clostridium_sp_AT4				25	TBFp, AATp, VATm, VATp, VATSAT, FPG, HbA1c, ALT, AST, GGT, TG, LDL, Amylin, CPeptide, GIP, GLP1, Glucagon, Insulin, HOMAIR, HOMAB, Ht, BPsys, BPdia, Tchol, HDL
OTU	s__Eggerthella_lenta				23	Wt, HC, TBFm, AATm, SATm, SATp, VATSAT, AST, ALP, LDL, CPeptide, GIP, GLP1, Glucagon, Insulin, HOMAIR, HOMAB, Age, Ht, BMI, BPsys, Tchol, HDL
OTU	s__Enterocloster_aldenensis				23	Wt, WC, HC, TBFm, TBFp, AATm, SATm, SATp, AST, ALP, LDL, CPeptide, GIP, GLP1, Insulin, HOMAIR, HOMAB, Age, Ht, BMI, BPsys, BPdia, Tchol
OTU	s__Ruminococcus_gnavus				20	TBFp, AATp, VATm, VATp, VATSAT, FPG, HbA1c, ALT, AST, GGT, TG, Amylin, GIP, GLP1, Glucagon, Insulin, HOMAB, BPsys, BPdia, HDL
OTU	s__Candidatus_Cibionibacter_quicibialis				19	Wt, WC, HC, TBFm, TBFp, AATm, AATp, VATp, SATm, HbA1c, AST, ALP, LDL, CPeptide, GLP1, Insulin, HOMAIR, HOMAB, Ht
OTU	s__Clostridium_scindens				19	Wt, WC, HC, TBFm, AATm, SATm, SATp, AST, ALP, LDL, CPeptide, GLP1, Insulin, HOMAIR, HOMAB, Age, Ht, BMI, Tchol
OTU	s__Hungatella_hathewayi				19	Wt, WC, HC, TBFm, AATm, SATm, SATp, AST, ALP, LDL, CPeptide, GLP1, Insulin, HOMAIR, HOMAB, Age, Ht, BMI, Tchol
OTU	s__Bifidobacterium_pseudocatenulatum				18	HC, TBFp, VATm, VATp, SATm, VATSAT, HbA1c, ALT, TG, CPeptide, GIP, Glucagon, Insulin, HOMAIR, HOMAB, Ht, BPsys, HDL
OTU	s__TM7_phylum_sp_oral_taxon_352				18	TBFp, AATp, VATm, VATp, VATSAT, FPG, HbA1c, ALT, AST, GGT, TG, Amylin, GIP, Glucagon, Ht, BPsys, BPdia, HDL
OTU	s__Oscillibacter_sp_MSJ_31				17	TBFp, AATp, VATm, VATp, VATSAT, FPG, HbA1c, ALT, GGT, TG, Amylin, GIP, GLP1, Glucagon, BPsys, BPdia, HDL
OTU	s__Oscillibacter_valericigenes				16	TBFp, AATp, VATm, VATp, VATSAT, FPG, HbA1c, ALT, GGT, TG, Amylin, GIP, Glucagon, BPsys, BPdia, HDL
OTU	s__Enterocloster_citroniae				14	Wt, WC, HC, TBFm, AATm, SATm, SATp, ALP, LDL, CPeptide, HOMAIR, Age, BMI, Tchol
OTU	s__GGB9707_SGB15229				13	AATp, VATm, VATp, VATSAT, FPG, HbA1c, ALT, GGT, TG, Amylin, GIP, Glucagon, HDL
OTU	s__Enterocloster_asparagiformis				12	Wt, WC, HC, TBFm, AATm, SATm, SATp, ALP, LDL, Age, BMI, Tchol
OTU	s__Rothia_mucilaginosa				10	AATp, VATm, VATp, FPG, HbA1c, ALT, GGT, TG, Amylin, BPdia
OTU	s__Phocea_massiliensis				9	Wt, WC, TBFm, AATm, SATp, ALP, Age, BMI, Tchol
OTU	s__Odoribacter_splanchnicus				8	AATp, VATm, FPG, HbA1c, ALT, GGT, TG, Amylin
OTU	s__Eubacterium_rectale				7	Wt, WC, TBFm, AATm, SATp, ALP, BMI
OTU	s__Clostridiales_bacterium_KLE1615				4	WC, AATm, ALP, BMI
OTU	s__Alistipes_communis				3	GGT, Amylin, BPdia
OTU	s__GGB3653_SGB4964				3	LDL, Age, Tchol
OTU	s__Oscillospiraceae_bacterium_Marseille_Q3528				3	WC, SATp, BMI
OTU	s__GGB3109_SGB4119				1	Amylin

## Sheet: Sup Table_DIABLO Model Features
	Supplementary Table S2: Polar metabolite features identified by DIABLO modeling.
	Class	Feature	ID value	Adduct type	Average Rt(min)	Average Mz	Annoation level	Notes	Model			Term	Definition
	Polar Metabolite	Theophylline	HMDB0001889	[M+H]+	0.998	181.073		Diet	Ethnicity			Class	Chemical category of the feature
	Polar Metabolite	Betaine	HMDB0000043	[M+H]+	6.562	118.087			Ethnicity			Feature	Compound name
	Polar Metabolite	L-Carnitine	HMDB0000062	[M+H]+	7.89	162.114			Ethnicity			ID value	Database accession (HMDB = Human Metabolome Database; KEGG = Kyoto Encyclopedia of Genes and Genomes)
	Polar Metabolite	5,6-Dihydro-5-methyluracil*	HMDB0000079	[M+H]+	9.76	129.067	w/o MS2 spectra		Ethnicity			Adduct type	Ion observed ([M+H]+ = protonated; [M+Na]+ = sodiated; [M+NH₄]+ = ammoniated)
	Polar Metabolite	Trigonelline	HMDB0001889	[M+H]+	7.164	138.056		Diet	Ethnicity			Average Rt (min)	Chromatographic retention time in minutes
	Polar Metabolite	Caffeine	HMDB0001847	[M+H]+	0.786	195.089		Diet	Ethnicity			Average m/z	Measured mass-to-charge ratio
	Polar Metabolite	Creatinine	HMDB0000562	[M+H]+	2.662	114.067			Ethnicity			Annotation level	Metabolomics Standards Initiative level: 1 = confirmed by authentic standard; 2 = putative (MS² match); 3 = tentative (exact mass only); 4 = unknown
	Polar Metabolite	Octopine*	HMDB0255912	[M+H]+	5.666	247.144	w/o MS2 spectra		Ethnicity			Asterisk (*)	No MS² spectra acquired
	Polar Metabolite	N-Methyl-L-proline	HMDB0094696	[M+H]+	7.271	130.087		Diet	Ethnicity			Notes	Special flags (e.g. “Contaminant?” = suspected artefact)
	Polar Metabolite	Creatine	HMDB0000064	[M+H]+	9.335	132.078			Ethnicity			Enzyme Comission (EC)	Numerical classification system for enzymes
	Polar metabolites selected by the DIABLO analysis are listed by class, compound name, HMDB identifier, observed adduct type, average retention time (min) and m/z, annotation level, and notes , asterisk denotes features lacking MS² spectra
												Model	Which multivariate model(s) selected the feature:
	Supplementary Table S3: Lipid species features identified by DIABLO modeling.											Ethnicity	Asian Chinese vs. European Caucasian
	Class	Feature	ID value	Adduct type	Average Rt(min)	Average Mz	Annoation level	Notes	Model			Glycaemic status	Normoglycaemia vs. Prediabetes
	Lipid	PC O-38:6	C46H82NO7P	[M+H]+	6.616	792.588		PUFA	Ethnicity			Both = selected by more than one model
	Lipid	PC O-38:7	C46H80NO7P	[M+H]+	6.828	790.571		PUFA	Ethnicity
	Lipid	PE P-38:6	C43H74NO7P	[M+H]+	6.722	748.526	PE P-16:0_22:6	DHA	Ethnicity			Lipid nomenclature (shorthand)
	Lipid	PE P-40:6	C45H78NO7P	[M+H]+	7.709	776.558	PE P-18:0_22:6	DHA	Ethnicity			PC	Phosphatidylcholine
	Lipid	PE P-40:7	C45H76NO7P	[M+H]+	6.839	774.542	PE P-18:1_22:6	DHA	Ethnicity			PE	Phosphatidylethanolamine (“P-” prefix = plasmalogen)
	Lipid	PE P-40:7_2	C45H76NO7P	[M+H]+	7.951	774.541	PE P-18:2_22:5	DPA	Ethnicity			DG	Diacylglycerol
	Lipid	TG 56:8	C59H98O6	[M+NH4]+	10.818	920.769	TG 16:0_18:2_22:6	DHA	Ethnicity			TG	Triacylglycerol
	Lipid	TG 56:8_2	C59H98O6	[M+Na]+	10.82	925.724	TG 18:2_18:2_20:4	AA	Ethnicity			SM	Sphingomyelin
	Lipid	TG 58:9	C61H100O6	[M+NH4]+	10.832	946.783	TG 18:1_18:2_22:6	DHA	Ethnicity
	Lipid	TG 58:9_2	C61H100O6	[M+Na]+	10.832	951.739	TG 18:2_20:2_20:5	EPA	Ethnicity
	Lipid	DG 34:1	C37H70O5	[M+Na]+	7.87	617.514			Ethnicity
	Lipid	DG 51:8*	C54H90O5	[M+Na]+	10.869	841.665	w/o MS2 spectra	Contaminant?	Ethnicity
	Lipid	DG 51:9*	C54H88O5	[M+Na]+	10.765	839.652	w/o MS2 spectra	Contaminant?	Ethnicity
	Lipid	LPC 14:0	C22H46NO7P	[M+H]+	2.075	468.308	LPC 14:0		Ethnicity
	Lipid	PC 32:1	C40H78NO8P	[M+Na]+	6.154	754.535			Ethnicity
	Lipid	PC 33:1	C41H80NO8P	[M+H]+	6.566	746.568	PC 15:0_18:1	Odd Chain	Ethnicity
	Lipid	SM 41:2;2O	C46H91N2O6P	[M+H]+	8.394	799.667	SM 16:2;2O/25:0	Odd Chain	Ethnicity
	Lipid	TG 46:1	C49H92O6	[M+Na]+	10.859	799.677	TG 16:0_16:0_14:1		Ethnicity
	Lipid	TG 47:1	C50H94O6	[M+NH4]+	10.926	808.737	TG 15:0_15:0_17:1	Odd Chain	Ethnicity
	Lipid	TG 48:2	C51H94O6	[M+Na]+	10.871	825.693	TG 16:0_16:0_16:2		Ethnicity
	Lipid molecules selected by DIABLO model/s listed with class, feature name, chemical formula (ID value), adduct type, average retention time (min), average m/z, annotation‐level detail (fatty‐acid composition), notes , asterisk denotes features lacking MS² spectra
	Supplementary Table S4: KEGG pathway features identified by DIABLO modeling.
	Class	Associated Species	KEGG ID Value	Pathway name	Enzyme Comission (EC)	Model
	KEGG Pathway		K00525	ribonucleoside-diphosphate reductase alpha chain	[EC:1.17.4.1]	Ethnicity
	KEGG Pathway		K00558	DNA (cytosine-5)-methyltransferase 1	[EC:2.1.1.37]	Ethnicity
	KEGG Pathway		K01179	endoglucanase	[EC:3.2.1.4]	Ethnicity
	KEGG Pathway	g__Blautia.s__Blautia_wexlerae	K02217	ferritin	[EC:1.16.3.2]	Ethnicity
	KEGG Pathway		K02315	DNA replication protein DnaC		Ethnicity
	KEGG Pathway		K02528	16S rRNA (adenine1518-N6/adenine1519-N6)-dimethyltransferase	[EC:2.1.1.182]	Ethnicity
	KEGG Pathway		K02907	large subunit ribosomal protein L30		Ethnicity
	KEGG Pathway	g__Subdoligranulum.s__Subdoligranulum_sp_APC924_74	K03088	rpoE; RNA polymerase sigma-70 factor, ECF subfamily.		Ethnicity
	KEGG Pathway	g__Alistipes.s__Alistipes_shahii	K03088_2	rpoE; RNA polymerase sigma-70 factor, ECF subfamily.		Ethnicity
	KEGG Pathway	g__Fusicatenibacter.s__Fusicatenibacter_saccharivorans	K03088_3	rpoE; RNA polymerase sigma-70 factor, ECF subfamily.		Ethnicity
	KEGG Pathway	g__Roseburia.s__Roseburia_hominis	K03088_4	rpoE; RNA polymerase sigma-70 factor, ECF subfamily.		Ethnicity
	KEGG Pathway		K03149	thiazole synthase	[EC:2.8.1.10]	Ethnicity
	KEGG Pathway		K03205	type IV secretion system protein VirD4	[EC:7.4.2.8]	Ethnicity
	KEGG Pathway		K03402	transcriptional regulator of arginine metabolism		Ethnicity
	KEGG Pathway		K03685	ribonuclease III	[EC:3.1.26.3]	Ethnicity
	KEGG Pathway		K06412	stage V sporulation protein G		Ethnicity
	KEGG Pathway		K07813	accessory gene regulator B		Ethnicity
	KEGG Pathway		K08600	sortase B	[EC:3.4.22.71]	Ethnicity
	KEGG Pathway		K09807	uncharacterized protein		Ethnicity
	KEGG Pathway	g__Alistipes.s__Alistipes_shahii	K21572	starch-binding outer membrane protein, SusD/RagB family		Ethnicity
	KEGG pathways selected by DIABLO model listed with associated microbial species (if applicable), KEGG ID, Enzyme Comission (EC) number
	Supplementary Table S5: Bacterial species (OTUs) features identified by DIABLO modeling.
	Class	Feature	Model
	Bacterial species	s__Blautia_caecimuris	Ethnicity
	Bacterial species	s__Candidatus_Cibionibacter_quicibialis	Ethnicity
	Bacterial species	s__Clostridium_innocuum	Ethnicity
	Bacterial species	s__Clostridium_sp_AT4	Ethnicity
	Bacterial species	s__Enterocloster_bolteae	Ethnicity
	Bacterial species	s__Erysipelatoclostridium_ramosum	Ethnicity
	Bacterial species	s__Faecalimonas_umbilicata	Ethnicity
	Bacterial species	s__Flavonifractor_plautii	Ethnicity
	Bacterial species	s__Oscillibacter_sp_ER4	Ethnicity
	Bacterial species	s__Oscillibacter_sp_MSJ_31	Ethnicity
	Bacterial species	s__Oscillibacter_valericigenes	Ethnicity
	Bacterial species	s__Oscillospiraceae_bacterium_CLA_AA_H250	Ethnicity
	Bacterial species	s__TM7_phylum_sp_oral_taxon_352	Ethnicity
	Bacterial species	s__Tyzzerella_nexilis	Ethnicity
	Bacterial species	s__Bifidobacterium_pseudocatenulatum	Ethnicity
	Bacterial species	s__Eggerthella_lenta	Ethnicity
	Bacterial species	s__GGB3653_SGB4964	Ethnicity
	Bacterial species	s__GGB9635_SGB15106	Ethnicity
	Bacterial species	s__GGB9758_SGB15368	Ethnicity
	Bacterial species	s__Lachnospiraceae_bacterium_CLA_AA_H215	Ethnicity
	Bacterial species (OTUs) selected by DIABLO model/s

## Sheet: Sup_Table (cor L-K)
Supplementary Table S6: Top 100 strongest correlations between lipid species and KEGG ortholog derived from the ethnicity-based DIABLO models component loadings.
FeatureA	Block_A	FeatureB	NameB	Block_B	Correlation
TG.16.0_16.0_16.2	Lipid	K00860	adenylylsulfate kinase [EC:2.7.1.25]	KEGG	-0.796484
TG.12.0_16.0_18.1	Lipid	K00860	adenylylsulfate kinase [EC:2.7.1.25]	KEGG	-0.783069
TG.16.0_16.0_16.1	Lipid	K00860	adenylylsulfate kinase [EC:2.7.1.25]	KEGG	-0.781035
PC.16.0_16.1	Lipid	K00860	adenylylsulfate kinase [EC:2.7.1.25]	KEGG	-0.772532
TG.16.0_16.0_16.2	Lipid	K00426	cytochrome bd ubiquinol oxidase subunit II [EC:7.1.1.7]	KEGG	-0.782449
TG.12.0_16.0_18.1	Lipid	K00426	cytochrome bd ubiquinol oxidase subunit II [EC:7.1.1.7]	KEGG	-0.766747
TG.12.0_16.0_18.1	Lipid	K01425	glutaminase [EC:3.5.1.2]	KEGG	-0.770957
TG.16.0_16.0_16.2	Lipid	K01425	glutaminase [EC:3.5.1.2]	KEGG	-0.767588
TG.16.0_16.0_16.2	Lipid	K09808	lipoprotein-releasing system permease protein	KEGG	-0.791684
TG.12.0_16.0_18.1	Lipid	K09808	lipoprotein-releasing system permease protein	KEGG	-0.775936
PC.16.0_16.1	Lipid	K09808	lipoprotein-releasing system permease protein	KEGG	-0.775576
TG.16.0_16.0_16.1	Lipid	K09808	lipoprotein-releasing system permease protein	KEGG	-0.770549
TG.16.0_16.0_16.2	Lipid	K18929	L-lactate dehydrogenase complex protein LldF	KEGG	-0.810951
TG.12.0_16.0_18.1	Lipid	K18929	L-lactate dehydrogenase complex protein LldF	KEGG	-0.79914
TG.16.0_16.0_16.1	Lipid	K18929	L-lactate dehydrogenase complex protein LldF	KEGG	-0.787731
TG.14.0_14.0_18.2	Lipid	K18929	L-lactate dehydrogenase complex protein LldF	KEGG	-0.776249
TG.12.0_16.0_18.2	Lipid	K18929	L-lactate dehydrogenase complex protein LldF	KEGG	-0.77505
TG.16.0_16.0_16.2	Lipid	K00782	L-lactate dehydrogenase complex protein LldG	KEGG	-0.77426
TG.16.0_16.0_16.2	Lipid	K08218	MFS transporter, PAT family, beta-lactamase induction signal transducer AmpG	KEGG	-0.776006
PC.16.0_16.1	Lipid	K08218	MFS transporter, PAT family, beta-lactamase induction signal transducer AmpG	KEGG	-0.77181
TG.16.0_16.0_16.2	Lipid	K13378	NADH-quinone oxidoreductase subunit C/D [EC:7.1.1.2]	KEGG	-0.83292
PC.16.0_16.1	Lipid	K13378	NADH-quinone oxidoreductase subunit C/D [EC:7.1.1.2]	KEGG	-0.812599
TG.16.0_16.0_16.1	Lipid	K13378	NADH-quinone oxidoreductase subunit C/D [EC:7.1.1.2]	KEGG	-0.812571
TG.12.0_16.0_18.1	Lipid	K13378	NADH-quinone oxidoreductase subunit C/D [EC:7.1.1.2]	KEGG	-0.812201
DG.51.8	Lipid	K13378	NADH-quinone oxidoreductase subunit C/D [EC:7.1.1.2]	KEGG	-0.790478
PC.32.1	Lipid	K13378	NADH-quinone oxidoreductase subunit C/D [EC:7.1.1.2]	KEGG	-0.788433
TG.15.0_15.0_17.1	Lipid	K13378	NADH-quinone oxidoreductase subunit C/D [EC:7.1.1.2]	KEGG	-0.788266
TG.14.0_14.0_18.2	Lipid	K13378	NADH-quinone oxidoreductase subunit C/D [EC:7.1.1.2]	KEGG	-0.779787
TG.12.0_16.0_18.2	Lipid	K13378	NADH-quinone oxidoreductase subunit C/D [EC:7.1.1.2]	KEGG	-0.772851
PC.14.0_16.0	Lipid	K13378	NADH-quinone oxidoreductase subunit C/D [EC:7.1.1.2]	KEGG	-0.767161
PC.16.0_22.4	Lipid	K03431	phosphoglucosamine mutase [EC:5.4.2.10]	KEGG	0.767755
TG.16.0_16.0_16.0_2	Lipid	K03431	phosphoglucosamine mutase [EC:5.4.2.10]	KEGG	0.769425
TG.16.0_16.0_16.2	Lipid	K07085	putative transport protein	KEGG	-0.811229
TG.12.0_16.0_18.1	Lipid	K07085	putative transport protein	KEGG	-0.797887
TG.16.0_16.0_16.1	Lipid	K07085	putative transport protein	KEGG	-0.787511
TG.12.0_16.0_18.2	Lipid	K07085	putative transport protein	KEGG	-0.780644
PC.16.0_16.1	Lipid	K07085	putative transport protein	KEGG	-0.774583
TG.14.0_14.0_18.2	Lipid	K07085	putative transport protein	KEGG	-0.769424
TG.14.0_16.0_18.1	Lipid	K07085	putative transport protein	KEGG	-0.766813
TG.16.0_16.0_16.2	Lipid	K03474	pyridoxine 5-phosphate synthase [EC:2.6.99.2]	KEGG	-0.778434
TG.12.0_16.0_18.1	Lipid	K03474	pyridoxine 5-phosphate synthase [EC:2.6.99.2]	KEGG	-0.775531
TG.12.0_16.0_18.2	Lipid	K03474	pyridoxine 5-phosphate synthase [EC:2.6.99.2]	KEGG	-0.767058
TG.16.0_16.0_16.2	Lipid	K00912	tetraacyldisaccharide 4'-kinase [EC:2.7.1.130]	KEGG	-0.777556
TG.12.0_16.0_18.1	Lipid	K00912	tetraacyldisaccharide 4'-kinase [EC:2.7.1.130]	KEGG	-0.772215
TG.12.0_16.0_18.2	Lipid	K00912	tetraacyldisaccharide 4'-kinase [EC:2.7.1.130]	KEGG	-0.766808
TG.16.0_16.0_16.2	Lipid	K02536	UDP-3-O-[3-hydroxymyristoyl] glucosamine N-acyltransferase [EC:2.3.1.191]	KEGG	-0.791144
TG.12.0_16.0_18.1	Lipid	K02536	UDP-3-O-[3-hydroxymyristoyl] glucosamine N-acyltransferase [EC:2.3.1.191]	KEGG	-0.781207
TG.16.0_16.0_16.1	Lipid	K02536	UDP-3-O-[3-hydroxymyristoyl] glucosamine N-acyltransferase [EC:2.3.1.191]	KEGG	-0.771281
TG.16.0_16.0_16.2	Lipid	K07148	uncharacterized protein	KEGG	-0.78711
TG.12.0_16.0_18.1	Lipid	K07148	uncharacterized protein	KEGG	-0.769053

## Sheet: Sup Table (Cor P-K)
Supplementary Table S7: Top 100 strongest correlations between Polar metabolites and KEGG ortholog derived from the ethnicity-based DIABLO models component loadings.
FeatureA	Block_A	FeatureB	NameB	Block_B	Correlation
Glycine	Polar	K00566|g__Bacteroides.s__Bacteroides_vulgatus	tRNA-uridine 2-sulfurtransferase [EC:2.8.1.13]	KEGG	-0.841091
Glycine	Polar	K02355|g__Bacteroides.s__Bacteroides_vulgatus	elongation factor G	KEGG	-0.839564
Taurine	Polar	K00262|g__Bacteroides.s__Bacteroides_vulgatus	glutamate dehydrogenase (NADP+) [EC:1.4.1.4]	KEGG	-0.839352
Taurine	Polar	K02355|g__Bacteroides.s__Bacteroides_vulgatus	elongation factor G	KEGG	-0.839252
Taurine	Polar	K07085|g__Bacteroides.s__Bacteroides_vulgatus	putative transport protein	KEGG	-0.839132
Glycine	Polar	K00876|g__Bacteroides.s__Bacteroides_vulgatus	uridine kinase [EC:2.7.1.48]	KEGG	-0.838475
Taurine	Polar	K02004|g__Bacteroides.s__Bacteroides_vulgatus	putative ABC transport system permease protein	KEGG	-0.838311
Glycine	Polar	K12373|g__Bacteroides.s__Bacteroides_vulgatus	hexosaminidase [EC:3.2.1.52]	KEGG	-0.838255
Taurine	Polar	K12373|g__Bacteroides.s__Bacteroides_vulgatus	hexosaminidase [EC:3.2.1.52]	KEGG	-0.838093
Taurine	Polar	K01992|g__Bacteroides.s__Bacteroides_vulgatus	ABC-2 type transport system permease protein	KEGG	-0.837858
Glycine	Polar	K01992|g__Bacteroides.s__Bacteroides_vulgatus	ABC-2 type transport system permease protein	KEGG	-0.837828
Taurine	Polar	K00566|g__Bacteroides.s__Bacteroides_vulgatus	tRNA-uridine 2-sulfurtransferase [EC:2.8.1.13]	KEGG	-0.836905
Taurine	Polar	K03585|g__Bacteroides.s__Bacteroides_vulgatus	membrane fusion protein, multidrug efflux system	KEGG	-0.836199
Taurine	Polar	K00615|g__Bacteroides.s__Bacteroides_vulgatus	transketolase [EC:2.2.1.1]	KEGG	-0.836114
Taurine	Polar	K03088|g__Bacteroides.s__Bacteroides_vulgatus	RNA polymerase sigma-70 factor, ECF subfamily	KEGG	-0.835857
Glycine	Polar	K01813|g__Bacteroides.s__Bacteroides_vulgatus	L-rhamnose isomerase [EC:5.3.1.14]	KEGG	-0.83569
Glycine	Polar	K00262|g__Bacteroides.s__Bacteroides_vulgatus	glutamate dehydrogenase (NADP+) [EC:1.4.1.4]	KEGG	-0.83507
Taurine	Polar	K03654|g__Bacteroides.s__Bacteroides_vulgatus	ATP-dependent DNA helicase RecQ [EC:5.6.2.4]	KEGG	-0.834971
Glycine	Polar	K03585|g__Bacteroides.s__Bacteroides_vulgatus	membrane fusion protein, multidrug efflux system	KEGG	-0.834832
Glycine	Polar	K00341|g__Bacteroides.s__Bacteroides_vulgatus	NADH-quinone oxidoreductase subunit L [EC:7.1.1.2]	KEGG	-0.834468
Glycine	Polar	K02005|g__Bacteroides.s__Bacteroides_vulgatus	HlyD family secretion protein	KEGG	-0.834206
Taurine	Polar	K00876|g__Bacteroides.s__Bacteroides_vulgatus	uridine kinase [EC:2.7.1.48]	KEGG	-0.834083
3-methylhistidine	Polar	K02355|g__Bacteroides.s__Bacteroides_vulgatus	elongation factor G	KEGG	-0.834055
Glycine	Polar	K00059|g__Bacteroides.s__Bacteroides_vulgatus	3-oxoacyl-[acyl-carrier protein] reductase [EC:1.1.1.100]	KEGG	-0.834032
Taurine	Polar	K14652|g__Bacteroides.s__Bacteroides_vulgatus	3,4-dihydroxy 2-butanone 4-phosphate synthase / GTP cyclohydrolase II [EC:4.1.99.12 3.5.4.25]	KEGG	-0.833838
Glycine	Polar	K01869|g__Bacteroides.s__Bacteroides_vulgatus	leucyl-tRNA synthetase [EC:6.1.1.4]	KEGG	-0.833661
Glycine	Polar	K02004|g__Bacteroides.s__Bacteroides_vulgatus	putative ABC transport system permease protein	KEGG	-0.833568
Glycine	Polar	K00615|g__Bacteroides.s__Bacteroides_vulgatus	transketolase [EC:2.2.1.1]	KEGG	-0.833381
3-methylhistidine	Polar	K00262|g__Bacteroides.s__Bacteroides_vulgatus	glutamate dehydrogenase (NADP+) [EC:1.4.1.4]	KEGG	-0.833073
Glycine	Polar	K13378|g__Bacteroides.s__Bacteroides_vulgatus	NADH-quinone oxidoreductase subunit C/D [EC:7.1.1.2]	KEGG	-0.833001
Glycine	Polar	K02622|g__Bacteroides.s__Bacteroides_vulgatus	topoisomerase IV subunit B [EC:5.6.2.2]	KEGG	-0.832934
Taurine	Polar	K02005|g__Bacteroides.s__Bacteroides_vulgatus	HlyD family secretion protein	KEGG	-0.832823
Glycine	Polar	K07085|g__Bacteroides.s__Bacteroides_vulgatus	putative transport protein	KEGG	-0.832808
3-methylhistidine	Polar	K12373|g__Bacteroides.s__Bacteroides_vulgatus	hexosaminidase [EC:3.2.1.52]	KEGG	-0.832652
3-methylhistidine	Polar	K00566|g__Bacteroides.s__Bacteroides_vulgatus	tRNA-uridine 2-sulfurtransferase [EC:2.8.1.13]	KEGG	-0.832651
Taurine	Polar	K02622|g__Bacteroides.s__Bacteroides_vulgatus	topoisomerase IV subunit B [EC:5.6.2.2]	KEGG	-0.832593
3-methylhistidine	Polar	K02004|g__Bacteroides.s__Bacteroides_vulgatus	putative ABC transport system permease protein	KEGG	-0.832446
Taurine	Polar	K00297|g__Bacteroides.s__Bacteroides_vulgatus	methylenetetrahydrofolate reductase (NADH) [EC:1.5.1.54]	KEGG	-0.83242
Taurine	Polar	K00791|g__Bacteroides.s__Bacteroides_vulgatus	tRNA dimethylallyltransferase [EC:2.5.1.75]	KEGG	-0.832408
3-methylhistidine	Polar	K01992|g__Bacteroides.s__Bacteroides_vulgatus	ABC-2 type transport system permease protein	KEGG	-0.832387
Glycine	Polar	K01206|g__Bacteroides.s__Bacteroides_vulgatus	alpha-L-fucosidase [EC:3.2.1.51]	KEGG	-0.832361
Glycine	Polar	K07240|g__Bacteroides.s__Bacteroides_vulgatus	chromate transporter	KEGG	-0.83234
Glycine	Polar	K16089|g__Bacteroides.s__Bacteroides_vulgatus	outer membrane receptor for ferrienterochelin and colicins	KEGG	-0.832316
3-methylhistidine	Polar	K07085|g__Bacteroides.s__Bacteroides_vulgatus	putative transport protein	KEGG	-0.83225
Glycine	Polar	K00874|g__Bacteroides.s__Bacteroides_vulgatus	2-dehydro-3-deoxygluconokinase [EC:2.7.1.45]	KEGG	-0.832037
Glycine	Polar	K01951|g__Bacteroides.s__Bacteroides_vulgatus	GMP synthase (glutamine-hydrolysing) [EC:6.3.5.2]	KEGG	-0.832004
Glycine	Polar	K00297|g__Bacteroides.s__Bacteroides_vulgatus	methylenetetrahydrofolate reductase (NADH) [EC:1.5.1.54]	KEGG	-0.831996
Taurine	Polar	K13378|g__Bacteroides.s__Bacteroides_vulgatus	NADH-quinone oxidoreductase subunit C/D [EC:7.1.1.2]	KEGG	-0.831816
Glycine	Polar	K09808|g__Bacteroides.s__Bacteroides_vulgatus	lipoprotein-releasing system permease protein	KEGG	-0.831649
Glycine	Polar	K00791|g__Bacteroides.s__Bacteroides_vulgatus	tRNA dimethylallyltransferase [EC:2.5.1.75]	KEGG	-0.831073

## Sheet: Sup Table (Cor P-O)
Supplementary Table S8: Top 100 strongest correlations between Polar metabolites and KEGG ortholog derived from the ethnicity-based DIABLO models component loadings.
FeatureA	Block_A	FeatureB	Block_B	Correlation
Methyl-L-Histidine	Polar	s__Phocaeicola_vulgatus	OTU	-0.756264
Taurine	Polar	s__Phocaeicola_vulgatus	OTU	-0.752389
N.N Dimethyl-arginine	Polar	s__Phocaeicola_vulgatus	OTU	-0.746846
w.o.MS2.2..O.Methylcytidine	Polar	s__Phocaeicola_vulgatus	OTU	-0.740939
Glycine	Polar	s__Phocaeicola_vulgatus	OTU	-0.737831
Lysine	Polar	s__Phocaeicola_vulgatus	OTU	-0.734607
Carnitine	Polar	s__Phocaeicola_vulgatus	OTU	-0.733305
w.o.MS2.1.Benzylimidazole	Polar	s__Phocaeicola_vulgatus	OTU	-0.716988
Histidine	Polar	s__Phocaeicola_vulgatus	OTU	-0.71523
Phenylacetamide	Polar	s__Phocaeicola_vulgatus	OTU	-0.694585
Threonine	Polar	s__Phocaeicola_vulgatus	OTU	-0.684363
Leucine	Polar	s__Phocaeicola_vulgatus	OTU	-0.679267
Theophylline	Polar	s__Flavonifractor_plautii	OTU	-0.67121
Caffeine	Polar	s__Flavonifractor_plautii	OTU	-0.671059
Theophylline	Polar	s__Enterocloster_bolteae	OTU	-0.666832
Creatinine	Polar	s__Phocaeicola_vulgatus	OTU	-0.658046
Kynurenine	Polar	s__Phocaeicola_vulgatus	OTU	-0.657557
Methionine	Polar	s__Phocaeicola_vulgatus	OTU	-0.644047
w.o.MS2.p.Coumaric.acid	Polar	s__Phocaeicola_vulgatus	OTU	-0.637912
Tyrosine	Polar	s__Phocaeicola_vulgatus	OTU	-0.617929
Theophylline	Polar	s__Eggerthella_lenta	OTU	-0.603109
Caffeine	Polar	s__Enterocloster_bolteae	OTU	-0.59537
Tryptophan	Polar	s__Phocaeicola_vulgatus	OTU	-0.588168
Theophylline	Polar	s__Erysipelatoclostridium_ramosum	OTU	-0.580797
N.Methylproline	Polar	s__Phocaeicola_vulgatus	OTU	-0.57941
Theophylline	Polar	s__Blautia_caecimuris	OTU	-0.578634
Serine	Polar	s__Phocaeicola_vulgatus	OTU	-0.576914
Theophylline	Polar	s__Enterocloster_aldenensis	OTU	-0.572851
Theophylline	Polar	s__Clostridium_innocuum	OTU	-0.568815
w.o.MS2.2.Hydroxyquinoline	Polar	s__Phocaeicola_vulgatus	OTU	-0.568678
Caffeine	Polar	s__Eggerthella_lenta	OTU	-0.568267
w.o.MS2.5.6.Dihydro.5.methyluracil	Polar	s__Phocaeicola_vulgatus	OTU	-0.563506
Theophylline	Polar	s__Clostridium_sp_AT4	OTU	-0.557582
Theophylline	Polar	s__Tyzzerella_nexilis	OTU	-0.546566
Theophylline	Polar	s__Blautia_hansenii	OTU	-0.546285
Trigonelline	Polar	s__Flavonifractor_plautii	OTU	-0.542313
Glutamine	Polar	s__Phocaeicola_vulgatus	OTU	-0.530979
Theophylline	Polar	s__Clostridium_symbiosum	OTU	-0.528491
Trigonelline	Polar	s__Enterocloster_bolteae	OTU	-0.52536
Carnitine_2	Polar	s__Odoribacter_splanchnicus	OTU	-0.523075
Valine	Polar	s__Phocaeicola_vulgatus	OTU	-0.513192
Theophylline	Polar	s__Faecalimonas_umbilicata	OTU	-0.511735
Theophylline	Polar	s__Enterocloster_citroniae	OTU	-0.511407
w.o.MS2.Hyperoside	Polar	s__Phocaeicola_vulgatus	OTU	-0.507538
Caffeine	Polar	s__Enterocloster_aldenensis	OTU	-0.50635
Trigonelline	Polar	s__GGB9758_SGB15368	OTU	0.502768
Trigonelline	Polar	s__Oscillibacter_sp_ER4	OTU	0.504078
Caffeine	Polar	s__Oscillibacter_sp_ER4	OTU	0.509517
Theophylline	Polar	s__GGB9758_SGB15368	OTU	0.518916
Theophylline	Polar	s__Oscillibacter_sp_ER4	OTU	0.588455

## Sheet: Sup Table (Cor L-O)
Supplementary Table S9: Top 100 strongest correlations between Lipid species and OTUs derived from the ethnicity-based DIABLO models component loadings.
FeatureA	Block_A	FeatureB	Block_B	Correlation
TG.18.1_18.2_22.6	Lipid	s__Clostridium_innocuum	OTU	0.619455
TG.16.0_18.2_22.6	Lipid	s__Clostridium_innocuum	OTU	0.617252
TG.18.1_18.2_22.6	Lipid	s__Erysipelatoclostridium_ramosum	OTU	0.616248
TG.18.2_20.2_20.5	Lipid	s__Clostridium_innocuum	OTU	0.614887
TG.16.0_18.2_22.6	Lipid	s__Erysipelatoclostridium_ramosum	OTU	0.613755
TG.18.2_20.2_20.5	Lipid	s__Erysipelatoclostridium_ramosum	OTU	0.609995
TG.18.2_18.2_20.4	Lipid	s__Clostridium_innocuum	OTU	0.608147
TG.18.1_18.2_22.6	Lipid	s__Enterocloster_bolteae	OTU	0.605783
TG.18.2_18.2_20.4	Lipid	s__Erysipelatoclostridium_ramosum	OTU	0.603566
DG.51.8	Lipid	s__Oscillibacter_sp_ER4	OTU	0.599653
TG.18.2_20.2_20.5	Lipid	s__Enterocloster_bolteae	OTU	0.597672
TG.18.1_18.1_22.5	Lipid	s__Clostridium_innocuum	OTU	0.595202
TG.18.2_18.3_20.4_2	Lipid	s__Clostridium_innocuum	OTU	0.583007
TG.16.0_18.2_22.6	Lipid	s__Enterocloster_bolteae	OTU	0.579147
TG.18.1_18.1_22.5	Lipid	s__Erysipelatoclostridium_ramosum	OTU	0.576926
TG.18.2_18.2_22.6	Lipid	s__Clostridium_innocuum	OTU	0.576611
PC.16.0_16.1	Lipid	s__Eggerthella_lenta	OTU	-0.575323
LPC.22.5.0.0	Lipid	s__Phocaeicola_vulgatus	OTU	-0.576429
TG.12.0_16.0_18.1	Lipid	s__Enterocloster_bolteae	OTU	-0.578169
TG.15.0_15.0_17.1	Lipid	s__Enterocloster_bolteae	OTU	-0.582798
TG.16.0_16.0_16.2	Lipid	s__Eggerthella_lenta	OTU	-0.582799
TG.16.0_16.0_16.1	Lipid	s__Eggerthella_lenta	OTU	-0.587279
PC.32.1	Lipid	s__Eggerthella_lenta	OTU	-0.588086
TG.16.0_16.0_16.2	Lipid	s__Enterocloster_bolteae	OTU	-0.589545
PC.14.0_16.0	Lipid	s__Enterocloster_bolteae	OTU	-0.590776
PC.16.0_16.1	Lipid	s__Enterocloster_bolteae	OTU	-0.591085
TG.15.0_15.1_17.1	Lipid	s__Flavonifractor_plautii	OTU	-0.593489
TG.12.0_14.0_18.1	Lipid	s__Flavonifractor_plautii	OTU	-0.594275
PC.O.34.2_2	Lipid	s__Phocaeicola_vulgatus	OTU	-0.599435
TG.16.0_16.0_16.1	Lipid	s__Enterocloster_bolteae	OTU	-0.601493
TG.16.0_16.0_14.1	Lipid	s__Eggerthella_lenta	OTU	-0.6028
PC.32.1	Lipid	s__Enterocloster_bolteae	OTU	-0.604721
SM.16.1.2O.18.0	Lipid	s__Phocaeicola_vulgatus	OTU	-0.60787
PC.15.0_18.1	Lipid	s__Flavonifractor_plautii	OTU	-0.614173
PC.O.32.1	Lipid	s__Phocaeicola_vulgatus	OTU	-0.616456
LPC.14.0.0.0	Lipid	s__Flavonifractor_plautii	OTU	-0.621681
DG.51.8	Lipid	s__Eggerthella_lenta	OTU	-0.627136
DG.51.9	Lipid	s__Flavonifractor_plautii	OTU	-0.628687
TG.14.0_14.0_18.2	Lipid	s__Flavonifractor_plautii	OTU	-0.632959
TG.16.0_16.0_14.1	Lipid	s__Enterocloster_bolteae	OTU	-0.634593
PC.14.0_16.0	Lipid	s__Flavonifractor_plautii	OTU	-0.649245
DG.51.8	Lipid	s__Enterocloster_bolteae	OTU	-0.655172
TG.12.0_16.0_18.1	Lipid	s__Flavonifractor_plautii	OTU	-0.667065
TG.15.0_15.0_17.1	Lipid	s__Flavonifractor_plautii	OTU	-0.66946
PC.16.0_16.1	Lipid	s__Flavonifractor_plautii	OTU	-0.686037
TG.16.0_16.0_16.1	Lipid	s__Flavonifractor_plautii	OTU	-0.69077
TG.16.0_16.0_16.2	Lipid	s__Flavonifractor_plautii	OTU	-0.691214
TG.16.0_16.0_14.1	Lipid	s__Flavonifractor_plautii	OTU	-0.692191
PC.32.1	Lipid	s__Flavonifractor_plautii	OTU	-0.69343
DG.51.8	Lipid	s__Flavonifractor_plautii	OTU	-0.724978

## Sheet: Sup Table_LFC
Supplementary Table S10: KEGG orthologs identified as differentially abundant
KEGG KO value	Associated Species	Pathway name	Enzyme Comission (EC)
K03657	g__Lachnospiraceae_unclassified.s__Eubacterium_rectale	ATP-dependent DNA helicase UvrD/PcrA	[EC:5.6.2.4]
K03433_1	g__Methanobrevibacter.s__Methanobrevibacter_smithii	proteasome beta subunit	[EC:3.4.25.1]
K00145	g__Methanobrevibacter.s__Methanobrevibacter_smithii	N-acetyl-gamma-glutamyl-phosphate reductase	[EC:1.2.1.38]
K09740	g__Methanobrevibacter.s__Methanobrevibacter_smithii	uncharacterized protein
K04801_1	g__Methanobrevibacter.s__Methanobrevibacter_smithii	replication factor C small subunit
K03470	g__Methanobrevibacter.s__Methanobrevibacter_smithii	ribonuclease HII	[EC:3.1.26.4]
K02996	g__Methanobrevibacter.s__Methanobrevibacter_smithii	RP-S9, MRPS9, rpsI
K15904	g__Methanobrevibacter.s__Methanobrevibacter_smithii	bifunctional N6-L-threonylcarbamoyladenine synthase / protein kinase Bud32	[EC:2.3.1.234 2.7.11.1]
K02881	g__Methanobrevibacter.s__Methanobrevibacter_smithii	large subunit ribosomal protein L18
K02927		ubiquitin-large subunit ribosomal protein L40e
K04797		prefoldin alpha subunit
K02889		large subunit ribosomal protein L21e
K03540		ribonuclease P protein subunit RPR2	[EC:3.1.26.5]
K02930		large subunit ribosomal protein L4e
K02910		large subunit ribosomal protein L31e
K03433		proteasome beta subunit	[EC:3.4.25.1]
K02626		arginine decarboxylase	[EC:4.1.1.19]
K04801		replication factor C small subunit
K02979		small subunit ribosomal protein S28e
K02922		large subunit ribosomal protein L37e
